# Supplementary material for: Origin and evolutionary history of domestic chickens inferred from a large population study of Thai red junglefowl and indigenous chickens
Source: Sci Rep. 2021 Jan 21;11:2035. doi: 10.1038/s41598-021-81589-7 (PMC7820500; doi:10.1038/s41598-021-81589-7)
Supplement: Supplementary file 6 — Supplementary Tables. [file 41598_2021_81589_MOESM6_ESM.xlsx]

## Sheet: Table S1
Table S1 Accession numbers ofof mtDNA D-loop sequences identified in the present study.
Category	Breed/Population	Sequence name	Accession No.	Haplotype
Indigenous chicken	Lueng-hang-khao	Thai091_LuengHangKhao	LC543037	Hap_03
		Thai092_LuengHangKhao	LC543038	Hap_03
		Thai093_LuengHangKhao	LC543039	Hap_10
		Thai094_LuengHangKhao	LC543040	Hap_01
		Thai095_LuengHangKhao	LC543041	Hap_01
		Thai096_LuengHangKhao	LC543042	Hap_01
		Thai098_LuengHangKhao	LC543043	Hap_01
		Thai099_LuengHangKhao	LC543044	Hap_11
		Thai102_LuengHangKhao	LC543045	Hap_01
		Thai103_LuengHangKhao	LC543046	Hap_01
		Thai104_LuengHangKhao	LC543047	Hap_03
		Thai105_LuengHangKhao	LC543048	Hap_12
		Thai106_LuengHangKhao	LC543049	Hap_01
		Thai108_LuengHangKhao	LC543050	Hap_13
		Thai109_LuengHangKhao	LC543051	Hap_01
	Chee	Thai110_Chee	LC543052	Hap_03
		Thai111_Chee	LC543053	Hap_02
		Thai112_Chee	LC543054	Hap_02
		Thai113_Chee	LC543055	Hap_02
		Thai114_Chee	LC543056	Hap_03
		Thai115_Chee	LC543057	Hap_14
		Thai116_Chee	LC543058	Hap_02
		Thai117_Chee	LC543059	Hap_15
		Thai119_Chee	LC543060	Hap_03
	Pradu-hang-dam	Thai120_PraduHangDam	LC543061	Hap_13
		Thai121_PraduHangDam	LC543062	Hap_03
		Thai122_PraduHangDam	LC543063	Hap_02
		Thai123_PraduHangDam	LC543064	Hap_16
		Thai124_PraduHangDam	LC543065	Hap_16
		Thai125_PraduHangDam	LC543066	Hap_01
		Thai126_PraduHangDam	LC543067	Hap_17
		Thai127_PraduHangDam	LC543068	Hap_01
		Thai128_PraduHangDam	LC543069	Hap_03
	Kheaw-Paree	Thai131_KheawPalee	LC543070	Hap_03
		Thai132_KheawPalee	LC543071	Hap_03
		Thai133_KheawPalee	LC543072	Hap_16
		Thai134_KheawPalee	LC543073	Hap_01
		Thai135_KheawPalee	LC543074	Hap_03
		Thai136_KheawPalee	LC543075	Hap_16
		Thai137_KheawPalee	LC543076	Hap_01
	Betong	Thai039_Betong	LC542987	Hap_03
		Thai040_Betong	LC542988	Hap_03
		Thai041_Betong	LC542989	Hap_03
		Thai042_Betong	LC542990	Hap_04
		Thai043_Betong	LC542991	Hap_04
		Thai044_Betong	LC542992	Hap_04
		Thai045_Betong	LC542993	Hap_03
		Thai046_Betong	LC542994	Hap_03
		Thai047_Betong	LC542995	Hap_03
		Thai048_Betong	LC542996	Hap_04
		Thai049_Betong	LC542997	Hap_03
		Thai050_Betong	LC542998	Hap_03
		Thai051_Betong	LC542999	Hap_03
		Thai052_Betong	LC543000	Hap_05
		Thai053_Betong	LC543001	Hap_03
		Thai054_Betong	LC543002	Hap_03
		Thai055_Betong	LC543003	Hap_03
		Thai056_Betong	LC543004	Hap_03
		Thai057_Betong	LC543005	Hap_03
		Thai058_Betong	LC543006	Hap_04
		Thai059_Betong	LC543007	Hap_03
		Thai060_Betong	LC543008	Hap_04
		Thai061_Betong	LC543009	Hap_03
		Thai062_Betong	LC543010	Hap_04
		Thai063_Betong	LC543011	Hap_03
		Thai064_Betong	LC543012	Hap_03
		Thai065_Betong	LC543013	Hap_03
		Thai066_Betong	LC543014	Hap_03
		Thai067_Betong	LC543015	Hap_05
		Thai068_Betong	LC543016	Hap_04
	Decoy	Thai100_Decoy	LC543077	Hap_03
		Thai101_Decoy	LC543078	Hap_18
		Thai140_Decoy	LC543079	Hap_02
		Thai141_Decoy	LC543080	Hap_19
		Thai142_Decoy	LC543081	Hap_03
		Thai143_Decoy	LC543082	Hap_20
	Fighting chicken	Thai204_FightingChicken	LC543158	Hap_01
		Thai205_FightingChicken	LC543159	Hap_01
		Thai206_FightingChicken	LC543160	Hap_01
		Thai207_FightingChicken	LC543161	Hap_29
		Thai208_FightingChicken	LC543162	Hap_01
		Thai209_FightingChicken	LC543163	Hap_30
		Thai210_FightingChicken	LC543164	Hap_01
		Thai211_FightingChicken	LC543165	Hap_02
		Thai212_FightingChicken	LC543166	Hap_03
		Thai213_FightingChicken	LC543167	Hap_29
		Thai214_FightingChicken	LC543168	Hap_29
		Thai215_FightingChicken	LC543169	Hap_31
		Thai216_FightingChicken	LC543170	Hap_05
		Thai217_FightingChicken	LC543171	Hap_03
		Thai218_FightingChicken	LC543172	Hap_31
		Thai219_FightingChicken	LC543173	Hap_01
		Thai220_FightingChicken	LC543174	Hap_01
		Thai222_FightingChicken	LC543175	Hap_30
		Thai224_FightingChicken	LC543176	Hap_32
		Thai225_FightingChicken	LC543177	Hap_29
		Thai226_FightingChicken	LC543178	Hap_29
		Thai229_FightingChicken	LC543179	Hap_33
		Thai230_FightingChicken	LC543180	Hap_34
		Thai231_FightingChicken	LC543181	Hap_01
	Nin Kaset (white)	Thai069_NinKaset_white	LC543017	Hap_06
		Thai070_NinKaset_white	LC543018	Hap_06
		Thai071_NinKaset_white	LC543019	Hap_06
		Thai072_NinKaset_white	LC543020	Hap_06
		Thai073_NinKaset_white	LC543021	Hap_07
		Thai074_NinKaset_white	LC543022	Hap_06
		Thai075_NinKaset_white	LC543023	Hap_07
		Thai076_NinKaset_white	LC543024	Hap_08
		Thai077_NinKaset_white	LC543025	Hap_06
		Thai078_NinKaset_white	LC543026	Hap_06
	Nin Kaset (black)	Thai079_NinKaset_black	LC543027	Hap_06
		Thai080_NinKaset_black	LC543028	Hap_06
		Thai081_NinKaset_black	LC543029	Hap_06
		Thai082_NinKaset_black	LC543030	Hap_09
		Thai083_NinKaset_black	LC543031	Hap_06
		Thai084_NinKaset_black	LC543032	Hap_06
		Thai085_NinKaset_black	LC543033	Hap_ 09
		Thai086_NinKaset_black	LC543034	Hap_ 09
		Thai087_NinKaset_black	LC543035	Hap_06
		Thai088_NinKaset_black	LC543036	Hap_06
	Dong-Tao	Thai034_DongTao	LC542982	Hap_01
		Thai035_DongTao	LC542983	Hap_01
		Thai036_DongTao	LC542984	Hap_01
		Thai037_DongTao	LC542985	Hap_01
		Thai038_DongTao	LC542986	Hap_02
Red junglefowl	Sa Kaeo (G. g. gallus)	Thai144_SaKaeo	LC543098	Hap_02
		Thai145_SaKaeo	LC543099	Hap_02
		Thai146_SaKaeo	LC543100	Hap_24
		Thai147_SaKaeo	LC543101	Hap_02
		Thai148_SaKaeo	LC543102	Hap_24
		Thai149_SaKaeo	LC543103	Hap_02
		Thai150_SaKaeo	LC543104	Hap_02
		Thai151_SaKaeo	LC543105	Hap_02
		Thai152_SaKaeo	LC543106	Hap_02
		Thai153_SaKaeo	LC543107	Hap_02
		Thai154_SaKaeo	LC543108	Hap_02
		Thai155_SaKaeo	LC543109	Hap_24
		Thai156_SaKaeo	LC543110	Hap_02
		Thai157_SaKaeo	LC543111	Hap_02
		Thai158_SaKaeo	LC543112	Hap_25
		Thai159_SaKaeo	LC543113	Hap_24
		Thai160_SaKaeo	LC543114	Hap_02
		Thai161_SaKaeo	LC543115	Hap_02
		Thai162_SaKaeo	LC543116	Hap_02
		Thai163_SaKaeo	LC543117	Hap_02
		Thai164_SaKaeo	LC543118	Hap_02
		Thai165_SaKaeo	LC543119	Hap_02
		Thai166_SaKaeo	LC543120	Hap_02
		Thai167_SaKaeo	LC543121	Hap_02
		Thai168_SaKaeo	LC543122	Hap_25
		Thai169_SaKaeo	LC543123	Hap_02
		Thai170_SaKaeo	LC543124	Hap_24
		Thai171_SaKaeo	LC543125	Hap_02
		Thai172_SaKaeo	LC543126	Hap_25
		Thai173_SaKaeo	LC543127	Hap_02
	Chanthaburi (G. g. gallus)	Thai174_Chanthaburi	LC543128	Hap_26
		Thai175_Chanthaburi	LC543129	Hap_27
		Thai176_Chanthaburi	LC543130	Hap_27
		Thai177_Chanthaburi	LC543131	Hap_26
		Thai178_Chanthaburi	LC543132	Hap_28
		Thai179_Chanthaburi	LC543133	Hap_27
		Thai180_Chanthaburi	LC543134	Hap_27
		Thai181_Chanthaburi	LC543135	Hap_26
		Thai182_Chanthaburi	LC543136	Hap_26
		Thai183_Chanthaburi	LC543137	Hap_26
		Thai184_Chanthaburi	LC543138	Hap_28
		Thai185_Chanthaburi	LC543139	Hap_26
		Thai186_Chanthaburi	LC543140	Hap_26
		Thai187_Chanthaburi	LC543141	Hap_26
		Thai188_Chanthaburi	LC543142	Hap_26
		Thai189_Chanthaburi	LC543143	Hap_28
		Thai190_Chanthaburi	LC543144	Hap_26
		Thai191_Chanthaburi	LC543145	Hap_26
		Thai192_Chanthaburi	LC543146	Hap_28
		Thai193_Chanthaburi	LC543147	Hap_26
		Thai194_Chanthaburi	LC543148	Hap_26
		Thai195_Chanthaburi	LC543149	Hap_26
		Thai196_Chanthaburi	LC543150	Hap_27
		Thai197_Chanthaburi	LC543151	Hap_26
		Thai198_Chanthaburi	LC543152	Hap_27
		Thai199_Chanthaburi	LC543153	Hap_26
		Thai200_Chanthaburi	LC543154	Hap_26
		Thai201_Chanthaburi	LC543155	Hap_27
		Thai202_Chanthaburi	LC543156	Hap_26
		Thai203_Chanthaburi	LC543157	Hap_28
	Si Sa Ket (G. g. gallus)	Thai254_SiSaKet	LC543182	Hap_34
		Thai255_SiSaKet	LC543183	Hap_34
		Thai256_SiSaKet	LC543184	Hap_34
		Thai257_SiSaKet	LC543185	Hap_34
		Thai258_SiSaKet	LC543186	Hap_34
		Thai259_SiSaKet	LC543187	Hap_34
		Thai260_SiSaKet	LC543188	Hap_34
		Thai261_SiSaKet	LC543189	Hap_34
		Thai262_SiSaKet	LC543190	Hap_34
		Thai263_SiSaKet	LC543191	Hap_34
		Thai264_SiSaKet	LC543192	Hap_34
		Thai265_SiSaKet	LC543193	Hap_34
		Thai266_SiSaKet	LC543194	Hap_34
		Thai267_SiSaKet	LC543195	Hap_34
		Thai268_SiSaKet	LC543196	Hap_34
		Thai269_SiSaKet	LC543197	Hap_34
		Thai270_SiSaKet	LC543198	Hap_34
		Thai271_SiSaKet	LC543199	Hap_34
		Thai272_SiSaKet	LC543200	Hap_34
		Thai273_SiSaKet	LC543201	Hap_34
		Thai274_SiSaKet	LC543202	Hap_34
		Thai275_SiSaKet	LC543203	Hap_34
		Thai276_SiSaKet	LC543204	Hap_34
		Thai277_SiSaKet	LC543205	Hap_34
		Thai278_SiSaKet	LC543206	Hap_34
		Thai279_SiSaKet	LC543207	Hap_34
		Thai280_SiSaKet	LC543208	Hap_34
		Thai281_SiSaKet	LC543209	Hap_34
		Thai282_SiSaKet	LC543210	Hap_34
		Thai283_SiSaKet	LC543211	Hap_34
	Roi Et (G. g. gallus)	Thai284_RoiEt	LC543212	Hap_15
		Thai285_RoiEt	LC543213	Hap_15
		Thai286_RoiEt	LC543214	Hap_34
		Thai287_RoiEt	LC543215	Hap_34
		Thai288_RoiEt	LC543216	Hap_15
		Thai289_RoiEt	LC543217	Hap_15
		Thai290_RoiEt	LC543218	Hap_15
		Thai291_RoiEt	LC543219	Hap_34
		Thai292_RoiEt	LC543220	Hap_15
		Thai293_RoiEt	LC543221	Hap_34
		Thai294_RoiEt	LC543222	Hap_15
		Thai295_RoiEt	LC543223	Hap_34
		Thai296_RoiEt	LC543224	Hap_15
		Thai297_RoiEt	LC543225	Hap_15
		Thai298_RoiEt	LC543226	Hap_15
		Thai299_RoiEt	LC543227	Hap_15
		Thai300_RoiEt	LC543228	Hap_15
		Thai301_RoiEt	LC543229	Hap_34
		Thai302_RoiEt	LC543230	Hap_15
		Thai303_RoiEt	LC543231	Hap_15
		Thai304_RoiEt	LC543232	Hap_34
		Thai305_RoiEt	LC543233	Hap_15
		Thai306_RoiEt	LC543234	Hap_15
		Thai307_RoiEt	LC543235	Hap_15
		Thai308_RoiEt	LC543236	Hap_15
		Thai309_RoiEt	LC543237	Hap_15
		Thai310_RoiEt	LC543238	Hap_15
		Thai311_RoiEt	LC543239	Hap_15
		Thai312_RoiEt	LC543240	Hap_15
		Thai313_RoiEt	LC543241	Hap_15
	Khok Mai Rua (G. g. gallus)	Thai489_KhokMaiRua	LC543353	Hap_43
		Thai490_KhokMaiRua	LC543354	Hap_26
		Thai491_KhokMaiRua	LC543355	Hap_44
		Thai492_KhokMaiRua	LC543356	Hap_44
		Thai493_KhokMaiRua	LC543357	Hap_15
		Thai495_KhokMaiRua	LC543358	Hap_43
		Thai496_KhokMaiRua	LC543359	Hap_37
		Thai497_KhokMaiRua	LC543360	Hap_23
		Thai498_KhokMaiRua	LC543361	Hap_37
		Thai499_KhokMaiRua	LC543362	Hap_23
		Thai500_KhokMaiRua	LC543363	Hap_37
		Thai501_KhokMaiRua	LC543364	Hap_43
		Thai502_KhokMaiRua	LC543365	Hap_26
		Thai503_KhokMaiRua	LC543366	Hap_44
		Thai504_KhokMaiRua	LC543367	Hap_44
		Thai505_KhokMaiRua	LC543368	Hap_44
		Thai506_KhokMaiRua	LC543369	Hap_44
		Thai507_KhokMaiRua	LC543370	Hap_44
		Thai508_KhokMaiRua	LC543371	Hap_44
		Thai509_KhokMaiRua	LC543372	Hap_44
		Thai510_KhokMaiRua	LC543373	Hap_44
		Thai512_KhokMaiRua	LC543374	Hap_15
		Thai513_KhokMaiRua	LC543375	Hap_37
		Thai514_KhokMaiRua	LC543376	Hap_43
		Thai516_KhokMaiRua	LC543377	Hap_15
		Thai517_KhokMaiRua	LC543378	Hap_44
		Thai518_KhokMaiRua	LC543379	Hap_44
	Chaing Rai (G. g. gallus)	Thai562_ChaingRai	LC543380	Hap_42
		Thai563_ChaingRai	LC543381	Hap_41
		Thai564_ChaingRai	LC543382	Hap_40
		Thai565_ChaingRai	LC543383	Hap_40
		Thai566_ChaingRai	LC543384	Hap_41
		Thai567_ChaingRai	LC543385	Hap_41
	Huai Sai (G. g. gallus)	Thai001_HuaiSai	LC543083	Hap_21
		Thai002_HuaiSai	LC543084	Hap_21
	Huai Sai (G. g. spadiceus)	Thai012_HuaiSai	LC543085	Hap_12
		Thai013_HuaiSai	LC543086	Hap_02
		Thai014_HuaiSai	LC543087	Hap_02
		Thai015_HuaiSai	LC543088	Hap_12
		Thai016_HuaiSai	LC543089	Hap_12
		Thai017_HuaiSai	LC543090	Hap_02
		Thai018_HuaiSai	LC543091	Hap_12
		Thai019_HuaiSai	LC543092	Hap_02
		Thai020_HuaiSai	LC543093	Hap_22
		Thai021_HuaiSai	LC543094	Hap_12
		Thai022_HuaiSai	LC543095	Hap_12
		Thai023_HuaiSai	LC543096	Hap_02
		Thai024_HuaiSai	LC543097	Hap_23
	Khao Kho (G. g. spadiceus)	Thai314_KhaoKho	LC543242	Hap_35
		Thai315_KhaoKho	LC543243	Hap_35
		Thai316_KhaoKho	LC543244	Hap_35
		Thai317_KhaoKho	LC543245	Hap_36
		Thai318_KhaoKho	LC543246	Hap_36
		Thai319_KhaoKho	LC543247	Hap_35
		Thai320_KhaoKho	LC543248	Hap_35
		Thai321_KhaoKho	LC543249	Hap_35
		Thai322_KhaoKho	LC543250	Hap_35
		Thai323_KhaoKho	LC543251	Hap_35
		Thai324_KhaoKho	LC543252	Hap_35
		Thai325_KhaoKho	LC543253	Hap_36
		Thai326_KhaoKho	LC543254	Hap_35
		Thai327_KhaoKho	LC543255	Hap_36
		Thai328_KhaoKho	LC543256	Hap_35
		Thai329_KhaoKho	LC543257	Hap_35
		Thai330_KhaoKho	LC543258	Hap_35
		Thai331_KhaoKho	LC543259	Hap_35
		Thai332_KhaoKho	LC543260	Hap_37
		Thai333_KhaoKho	LC543261	Hap_36
		Thai334_KhaoKho	LC543262	Hap_36
		Thai335_KhaoKho	LC543263	Hap_36
		Thai336_KhaoKho	LC543264	Hap_35
		Thai337_KhaoKho	LC543265	Hap_35
		Thai338_KhaoKho	LC543266	Hap_35
		Thai339_KhaoKho	LC543267	Hap_36
		Thai340_KhaoKho	LC543268	Hap_36
		Thai341_KhaoKho	LC543269	Hap_02
		Thai342_KhaoKho	LC543270	Hap_36
		Thai343_KhaoKho	LC543271	Hap_36
	Chaiyaphum (G. g. spadiceus)	Thai344_Chaiyaphum	LC543272	Hap_37
		Thai345_Chaiyaphum	LC543273	Hap_37
		Thai346_Chaiyaphum	LC543274	Hap_37
		Thai347_Chaiyaphum	LC543275	Hap_37
		Thai348_Chaiyaphum	LC543276	Hap_37
		Thai349_Chaiyaphum	LC543277	Hap_37
		Thai350_Chaiyaphum	LC543278	Hap_37
		Thai351_Chaiyaphum	LC543279	Hap_37
		Thai352_Chaiyaphum	LC543280	Hap_37
		Thai353_Chaiyaphum	LC543281	Hap_37
		Thai354_Chaiyaphum	LC543282	Hap_37
		Thai355_Chaiyaphum	LC543283	Hap_37
		Thai356_Chaiyaphum	LC543284	Hap_37
		Thai357_Chaiyaphum	LC543285	Hap_37
		Thai358_Chaiyaphum	LC543286	Hap_37
		Thai359_Chaiyaphum	LC543287	Hap_38
		Thai360_Chaiyaphum	LC543288	Hap_39
		Thai361_Chaiyaphum	LC543289	Hap_38
		Thai362_Chaiyaphum	LC543290	Hap_37
		Thai363_Chaiyaphum	LC543291	Hap_37
		Thai364_Chaiyaphum	LC543292	Hap_38
		Thai365_Chaiyaphum	LC543293	Hap_37
		Thai366_Chaiyaphum	LC543294	Hap_37
		Thai367_Chaiyaphum	LC543295	Hap_37
		Thai368_Chaiyaphum	LC543296	Hap_37
		Thai369_Chaiyaphum	LC543297	Hap_37
		Thai370_Chaiyaphum	LC543298	Hap_37
		Thai371_Chaiyaphum	LC543299	Hap_37
		Thai372_Chaiyaphum	LC543300	Hap_37
		Thai373_Chaiyaphum	LC543301	Hap_37
	Petchaburi (G. g. spadiceus)	Thai429_Phetchaburi	LC543302	Hap_12
		Thai430_Phetchaburi	LC543303	Hap_12
		Thai431_Phetchaburi	LC543304	Hap_12
		Thai432_Phetchaburi	LC543305	Hap_12
		Thai433_Phetchaburi	LC543306	Hap_02
		Thai434_Phetchaburi	LC543307	Hap_12
		Thai436_Phetchaburi	LC543308	Hap_12
		Thai437_Phetchaburi	LC543309	Hap_02
		Thai438_Phetchaburi	LC543310	Hap_12
		Thai439_Phetchaburi	LC543311	Hap_02
		Thai440_Phetchaburi	LC543312	Hap_02
		Thai445_Phetchaburi	LC543313	Hap_12
		Thai446_Phetchaburi	LC543314	Hap_12
		Thai447_Phetchaburi	LC543315	Hap_12
		Thai448_Phetchaburi	LC543316	Hap_12
		Thai450_Phetchaburi	LC543317	Hap_02
		Thai451_Phetchaburi	LC543318	Hap_12
		Thai453_Phetchaburi	LC543319	Hap_12
		Thai454_Phetchaburi	LC543320	Hap_12
		Thai455_Phetchaburi	LC543321	Hap_02
		Thai456_Phetchaburi	LC543322	Hap_12
		Thai457_Phetchaburi	LC543323	Hap_12
		Thai458_Phetchaburi	LC543324	Hap_12
	Huai Yang Pan (G. g. spadiceus)	Thai459_HuaiYangPan	LC543325	Hap_40
		Thai460_HuaiYangPan	LC543326	Hap_35
		Thai461_HuaiYangPan	LC543327	Hap_41
		Thai462_HuaiYangPan	LC543328	Hap_41
		Thai463_HuaiYangPan	LC543329	Hap_40
		Thai464_HuaiYangPan	LC543330	Hap_40
		Thai467_HuaiYangPan	LC543331	Hap_41
		Thai468_HuaiYangPan	LC543332	Hap_41
		Thai469_HuaiYangPan	LC543333	Hap_40
		Thai470_HuaiYangPan	LC543334	Hap_41
		Thai471_HuaiYangPan	LC543335	Hap_40
		Thai472_HuaiYangPan	LC543336	Hap_40
		Thai473_HuaiYangPan	LC543337	Hap_40
		Thai474_HuaiYangPan	LC543338	Hap_40
		Thai475_HuaiYangPan	LC543339	Hap_41
		Thai476_HuaiYangPan	LC543340	Hap_41
		Thai477_HuaiYangPan	LC543341	Hap_41
		Thai478_HuaiYangPan	LC543342	Hap_42
		Thai479_HuaiYangPan	LC543343	Hap_40
		Thai480_HuaiYangPan	LC543344	Hap_40
		Thai481_HuaiYangPan	LC543345	Hap_40
		Thai482_HuaiYangPan	LC543346	Hap_40
		Thai483_HuaiYangPan	LC543347	Hap_41
		Thai484_HuaiYangPan	LC543348	Hap_41
		Thai485_HuaiYangPan	LC543349	Hap_40
		Thai486_HuaiYangPan	LC543350	Hap_40
		Thai487_HuaiYangPan	LC543351	Hap_41
		Thai488_HuaiYangPan	LC543352	Hap_42

## Sheet: Table S2
Table S2 List of 44 haplotypes of of mtDNA D-loop regions in indigenous chicken breeds and red junglefowl populations in Thailand
Haplotype	Haplogroup	Divergence time (KYA)	Indigenous chicken breed											Red junglefowl
														G. g. gallus								G. g. spadiceus
			LHK	CH	PHD	KP	BT	Decoy	Fighting chicken	NK-W	NK-B	DT		Sa Kaeo	Chanthaburi	Si Sa Ket	Roi Et	Khok Mai Rua	Chaing Rai	Huai Sai (Ggg)		Huai Sai (Ggs)	Khao Kho	Chaiyaphum	Petchaburi	Huai Yang Pan
Hap_01	B	0.36	8		2	2			8			4
Hap_02	B	0.3		4	1			1	1			1		22								5	1		6
Hap_03	A	0.4	3	3	2	3	20	2	2
Hap_04	E	0.22					8
Hap_05†	H	0.34					2		1
Hap_06	E	0.67								7	7
Hap_07	E	0.4								2
Hap_08	E	0.12								1
Hap_09†	E	0.7									3
Hap_10†	J	0.21	1
Hap_11†	J	0.15	1
Hap_12†	A	0.39	1																			6			17
Hap_13	F	0.33	1		1
Hap_14†	B	0.27		1
Hap_15	E	0.31		1													23	3
Hap_16	B	0.25			2	2
Hap_17†	CD (D)*	0.71			1
Hap_18†	A	0.24						1
Hap_19†	A	0.25						1
Hap_20†	A	0.25						1
Hap_21†	B	0.29																		2
Hap_22†	CD (D)*	0.26																				1
Hap_23	CD (D)*	0.3																2				1
Hap_24†	J	0.59												5
Hap_25†	J	0.59												3
Hap_26†	J	0.24													18			2
Hap_27†	CD (D)*	0.28													7
Hap_28†	CD (D)*	0.35													5
Hap_29†	B	0.15							5
Hap_30†	A	0.45							2
Hap_31	CD (D)*	0.22							2
Hap_32	CD (D)*	0.14							1
Hap_33†	B	0.39							1
Hap_34†	J	0.6							1							30	7
Hap_35†	E	0.33																					17			1
Hap_36†	CD (D)*	0.37																					11
Hap_37	CD (D)*	0.32																4					1	26
Hap_38†	U	1.22																						3
Hap_39†	E	0.55																						1
Hap_40†	J	0.1																	2							14
Hap_41†	CD (D)*	0.23																	3							11
Hap_42†	J	0.31																	1							2
Hap_43†	CD (D)*	0.26																4
Hap_44	CD (C)*	0.37																12
Total			15	9	9	7	30	6	24	10	10	5		30	30	30	30	27	6	2		13	30	30	23	28
KYA: Kilo years ago. †: Haplotypes whose identical sequences are not found in Genbank. *: Haplotypes in parenthesis are classified according to Liu et al.4 and Miao et al.5

## Sheet: Table S3
Table S3 Nucleotide sequences of primers and genetic diversity indices of microsatellite markers.
Marker	Chromosome	Annealing temperature (°C)	Primer sequence		Size (bp)	A	AR	Na	PIC	NAF	FIS	FST	FIT
			Forward	Reverse
ADL0268	1	58	CTCCACCCCTCTCAGAACTA	CAACTTCCCATCTACCTACT	106‒127	10	1.83635	4.22727	0.759	0.0956	-0.012474	0.193877	0.183821
MCW0111	1	58	GCTCCATGTGAAGTGGTTTA	GCTCCATGTGAAGTGGTTTA	94-120	18	1.85236	5.13636	0.774	0.141	0.1151	0.157329	0.25432
MCW0247	1	58	GTTGTTCAAAAGAAGATGCATG	TTGCATTAACTGGGCACTTTC	208-222	8	1.81018	3.5	0.795	0.1405	-0.072716	0.309779	0.259589
LEI0234	2	58	ATGCATCAGATTGGTATTCAA	CGTGGCTGTGAACAAATATG	218‒373	34	1.81595	7.40909	0.918	0.121	0.091674	0.143848	0.222335
MCW0034	2	58	ATCTTGAAACCTCACAAAGC	TCTTCCAACCTATTTTTAGT	211-241	16	1.79693	5.68182	0.814	0.1016	-0.00752	0.191037	0.184953
MCW0206	2	58	CTTGACAGTGATGCATTAAATG	ACATCTAGAATTGACTGTTCAC	217-247	16	1.60621	4.86364	0.692	0.0898	0.04819	0.127081	0.169147
LEI0166	3	58	CTCCTGCCCTTAGCTACGCA	TATCCCCTGGCTGGGAGTTT	338-365	12	1.59283	3.59091	0.62	0.0739	-0.08477	0.210368	0.143431
MCW0222	3	58	GCAGTTACATTGAAATGATTCC	TTCTCAAAACACCTAGAAGAC	218-230	5	1.75222	2.68182	0.464	0.3072	0.331639	0.205006	0.468657
MCW0016	3	58	ATGGCGCAGAAGGCAAAGCGATAT	TGGCTTCTGAAGCAGTTGCTATGG	126-177	27	1.84076	6.77273	0.892	0.081	0.025091	0.134735	0.156444
MCW0037	3	58	ACCGGTGCCATCAATTACCTATTA	GAAAGCTCACATGACACTGCGAAA	149-154	5	1.90766	3.45455	0.648	0.1199	0.078669	0.154284	0.220816
MCW0103	3	58	AACTGCGTTGAGAGTGAATGC	TTTCCTAACTGGATGCTTCTG	263-270	6	1.39876	2.13636	0.404	0.0921	-0.049104	0.233584	0.19595
MCW0295	4	58	ATCACTACAGAACACCCTCTC	TATGTATGCACGCAGATATCC	82-111	14	1.57062	5.59091	0.826	0.1093	0.064628	0.148136	0.20319
LEI0094	4	58	GATCTCACCAGTATGAGCTGC	TCTCACACTGTAACACAGTGC	243-281	32	1.907	6.72727	0.895	0.1042	0.024535	0.175509	0.195739
MCW0078	5	58	CCACACGGAGAGGAGAAGGTCT	TAGCATATGAGTGTACTGAGCTTC	144-154	7	1.72549	3.54545	0.607	0.0891	0.01589	0.158445	0.171817
MCW0098	4	58	GGCTGCTTTGTGCTCTTCTCG	CGATGGTCGTAATTCTCACGT	247-257	6	1.71912	2.31818	0.298	0.0581	0.058612	0.07285	0.127192
MCW0081	5	58	GTTGCTGAGAGCCTGGTGCAG	CCTGTATGTGGAATTACTTCTC	107-146	15	1.85419	5.09091	0.763	0.1039	0.010431	0.188121	0.19659
LEI0192	6	58	TGCCAGAGCTTCAGTCTGT	GTCATTACTGTTATGTTTATTGC	251-490	59	1.70309	7.59091	0.887	0.1588	0.147382	0.148165	0.27371
MCW0014	6	58	TATTGGCTCTAGGAACTGTC	GAAATGAAGGTAAGACTAGC	169-202	13	1.92821	3.72727	0.649	0.458	0.535861	0.210374	0.633504
MCW0183	7	58	ATCCCAGTGTCGAGTATCCGA	TGAGATTTACTGGAGCCTGCC	293-361	28	1.80352	5.36364	0.732	0.1127	0.027709	0.179968	0.202691
ADL0278	8	58	CCAGCAGTCTACCTTCCTAT	TGTCATCCAAGAACAGTGTG	118-136	12	1.90156	4.86364	0.727	0.0749	0.020988	0.134562	0.152726
MCW0067	10	58	GCACTACTGTGTGCTGCAGTTT	GAGATGTAGTTGCCACATTCCGAC	170-182	8	1.73645	3.90909	0.723	0.0801	-0.027783	0.180935	0.158178
ADL0112	10	58	GGCTTAAGCTGACCCATTAT	ATCTCAAATGTAATGCGTGC	132‒142	6	1.7673	3.18182	0.58	0.128	0.003927	0.215772	0.218852
MCW0216	13	58	GGGTTTTACAGGATGGGACG	AGTTTCACTCCCAGGGCTCG	135-170	16	1.76977	3.72727	0.719	0.1816	0.07444	0.252114	0.307786
MCW0104	13	58	TAGCACAACTCAAGCTGTGAG	AGACTTGCACAGCTGTGACC	194-249	27	1.79164	5.72727	0.784	0.0909	-0.024129	0.179634	0.159839
MCW0123	14	58	CCACTAGAAAAGAACATCCTC	GGCTGATGTAAGAAGGGATGA	84-106	12	1.68284	5.68182	0.829	0.0411	-0.009184	0.097918	0.089633
MCW0330	17	58	TGGACCTCATCAGTCTGACAG	AATGTTCTCATAGAGTTCCTGC	259-291	9	1.77883	4.40909	0.76	0.1257	0.052102	0.188532	0.230811
MCW0165	23	58	CAGACATGCATGCCCAGATGA	GATCCAGTCCTGCAGGCTGC	111‒115	4	1.817	2.68182	0.503	0.0799	0.000813	0.147737	0.14843
MCW0069	26	58	GCACTCGAGAAAACTTCCTGCG	ATTGCTTCAGCAAGCATGGGAGGA	155-178	14	1.86157	5.86364	0.833	0.0925	0.035858	0.151359	0.18179
A: Number of alleles. AR: Allelic richness. Na: Mean number of allesles per locus. PIC: Polymorphic information content. NAF: Null allele frequency. FIS: 1 – (HI/HS). FST: 1 – (HS/HT). FIT: 1 – (HI/HT). HI: Averaged observed heterozygosity within populations. HS: Averaged expected heterozygosity within populations. HT:Expected heterozygosity for entire populations.

## Sheet: Table S4
Table S4 Estimation of null allele frequencies at microsatellite loci using the EM algorithm of Dempster et al.66
Populatioin	ADL0268	MCW0111	MCW0247	LEI0234	MCW0034	MCW0206	LEI0166	MCW0222	MCW0016	MCW0037	MCW0103	MCW0295	LEI0094	MCW0078	MCW0098	MCW0081	LEI0192	MCW0014	MCW0183	ADL0278	MCW0067	ADL0112	MCW0216	MCW0104	MCW0123	MCW0330	MCW0165	MCW0069
Lueng-hang-khao (LHK)	0.08134	0	0	0.08086	0	0.146	0	0.06439	0.06815	0.28858	0	0.03902	0	0	0	0.02179	0.1359	0.18239	0.07623	0.0407	0.0408	0.05198	0.01742	0.08834	0.07962	0.03466	3e-05	0
Chee (CH)	0	0.02763	0.02637	0.2355	0.01404	0.02101	0.05307	0.14354	0.07918	0.07969	0.06667	0.12238	0	0	0	0	0.2381	2e-05	0	0	1e-05	0.17144	0.19321	0	0	0	0.06357	0
Pradu-hang-dam (PHD)	0.08007	2e-05	0	0.00041	0.03297	0.08643	0.08334	0.09998	0.1951	0	0.05526	0.11367	0.08692	0.25012	0.10812	0	0.07435	0.2364	0	0	0	2e-05	0.16877	0	0.13182	0	0	0
Kheaw-Paree (KP)	0.01947	1e-05	0	0	0	0.06215	0.07408	0	0.07628	0.06691	0	0	0	0	0.05469	0	0.16299	1e-05	0	0.11128	0	0	0.22256	0	0.0388	0	0.00058	0.07628
Betong (BT)	0	1e-05	1e-05	0	0	0.001	0.001	2e-05	0.01228	0.0408	0	0.10232	0.02074	1e-05	0	0.07908	0	0.14177	0	0.06887	0.01736	0	0.001	0	0.02761	0	1e-05	7e-05
Decoy	0.28279	0	0.00058	0.10539	0.00077	0.01362	0.04731	0	0.01362	0.15257	0	0.07156	0.16667	0	0	0	1e-05	0.32687	0	0.21906	0	0	0.001	0.16526	1e-05	0	0.16487	0.16919
Fighting chicken	1e-05	0	0	0.05023	0	1e-05	0	0.16859	0	0.00567	0.10178	0	0.09532	1e-05	1e-05	0	0.01498	0.12931	0	0.04711	0	2e-05	0.05167	0	0	0	1e-05	0
Nin Kaset (white) (NK-W)	0.00911	0	0.01577	0	0	0	0.05526	0.23739	0	0	0	0	0	0	0.11065	0	0	0.09731	0.08937	0	0	0	0	0.04963	1e-05	1e-05	0	0.05314
Nin Kaset (black) (NK-B)	0	0	0	0	0	0	0	2e-05	0.09003	0	0	0	2e-05	0	0	0	0.21557	0.28261	0	0	0	0	0	0	0	0.09849	0.11102	0
Dong-Tao (DT)	0	0	0	0	0.19831	1e-05	1e-05	0	0.09317	0.09102	0.16487	0	0	0.26895	0	0	0	0.09102	0.09102	0	0	0	1e-05	0	0	0	0	0
Sa Kaeo (G. g. gallus)	0.03	0	0.06678	0	0	0	0	0.22267	0.01541	0.09823	6e-05	0	0	0.01814	1e-05	0.0066	0.03955	0.29693	0	0	0.01975	0	0	0	0.1586	0	0.03536	0.11404
Chanthaburi (G. g. gallus)	1e-05	0.03575	0	1e-05	0	0.09346	0	0.13997	0.0029	1e-05	0	0	0	0.00428	0.05897	0	0.04635	0.04839	0	0.02809	0	0	0	0	0.07606	3e-05	2e-05	0
Si Sa Ket (G. g. gallus)	0	0	0	0.02571	0.01479	1e-05	0	0.2423	1e-05	2e-05	0	1e-05	0	0.01288	3e-05	0.00014	0.05024	0.13238	0.0255	0.09447	0	0.04916	0.02255	0	0	1e-05	0.04837	1e-05
Roi Et (G. g. gallus)	0.03107	0.0856	0	0	0	0	0	0.09954	8e-05	0.03462	0	0.13208	0	0.11348	1e-05	0.00011	0	0.19953	0.06771	1e-05	0.03268	0.03462	1e-05	0.07598	0.02521	0.04425	0	0
Khok Mai Rua (G. g. gallus)	0	0.10489	0.04081	0.1473	0	0.04155	0.04328	0.10759	0.02447	0	0.04735	0.10966	0.00317	1e-05	0.05807	0.05838	0.12396	0.14805	0.09624	0.03884	0.0363	0.13793	0.0213	0.07084	0	0.00293	1e-05	0.01195
Chaing Rai (G. g. gallus)	0	0	0	0.25804	0	0	0	0.16408	0	0	2e-05	0	0	0.1266	0.16056	0	0	0.00067	0.0307	0.05433	0	0	0	0.03863	0.00909	0	0	0.02103
Huai Sai (G. g. gallus)	0.08334	0	0	0	0.001	0.0005	0	0.001	0.3	0	0.001	0.00071	0.0005	0	0.29029	0.00058	1e-05	0.2019	0.10733	0.29029	0	0.10733	0	0	0.2019	0.04731	0	0
Huai Sai (G. g. spadiceus)	0.03944	0.06498	0.04136	0.11111	0.06457	0.05689	0.06739	0.03301	0.13054	0.06485	0.02381	0.04318	0.04309	0.02223	1e-05	0	0.2232	0.12871	0.0282	0.11432	0	0	0.07789	0	0.15584	0.04806	2e-05	0.16645
Khao Kho (G. g. spadiceus)	0	0.16396	0	1e-05	6e-05	0	0	0.15738	0	0.02039	0.05802	0.11394	0.01384	1e-05	0.00182	0.00451	0.05191	0.33181	0.01851	0	0	0.02576	0	0	0	0	0.19382	0.03435
Chaiyaphum (G. g. spadiceus)	0.01911	0.26377	0	0.01684	0	0	0	0.08449	0.03312	2e-05	0.001	0	1e-05	0.04072	0.05004	1e-05	0	0.17279	0.04215	0	0	0	0	0.03881	0	0.22696	0	0
Petchaburi (G. g. spadiceus)	0.03091	0	7e-05	0.08554	0.01546	0	0	0	0	1e-05	0	0.01763	0	0	0.05113	0.00286	0.05572	0.18792	0.05559	0.05768	0.00767	0.00241	0.0675	0.02357	0	1e-05	0	0.07947
Huai Yang Pan (G. g. spadiceus)	0.03252	0.07601	0	0.01838	0.08646	0.07876	0	0.001	0	0.0477	2e-05	0.02868	1e-05	0	0.06329	0	1e-05	0.2557	0.02676	0	0.10356	1e-05	0.10004	0	0	0	0	0

## Sheet: Table S5
Table S5 Chi-square test for Hardy-Weinberg equilibrium.
Populatioin	ADL0268	MCW0111	MCW0247	LEI0234	MCW0034	MCW0206	LEI0166	MCW0222	MCW0016	MCW0037	MCW0103	MCW0295	LEI0094	MCW0078	MCW0098	MCW0081	LEI0192	MCW0014	MCW0183	ADL0278	MCW0067	ADL0112	MCW0216	MCW0104	MCW0123	MCW0330	MCW0165	MCW0069
Lueng-hang-khao (LHK)	0.34611	0.71393	0.62082	0.08141	0.4844	0.07181	0.71396	0.43689	0.11902	5e-05	1	0.22648	0.95554	0.57771	1	0.46242	0.03132	0.00578	0.63271	0.15941	0.19017	0.46034	0.52128	0.33151	0.62831	0.73853	0.28733	0.27369
Chee (CH)	0.43195	0.15606	1	0.01046	0.90355	0.43642	0.5049	0.10952	0.29365	0.20287	0.56339	0.24138	0.21793	0.63585	1	1	0.00165	1	1	0.57574	0.7953	0.09206	0.03482	0.3963	0.6537	0.52432	0.48051	0.28378
Pradu-hang-dam (PHD)	0.48316	0.447	1	0.72403	1	0.45812	0.08934	0.05146	0.03234	0.7752	0.57371	0.01318	0.28093	0.03179	0.34039	1	0.09585	0.07579	1	1	0.66201	1	0.31572	0.86719	0.08273	0.11421	1	1
Kheaw-Paree (KP)	1	0.88212	1	0.5267	0.28028	0.0761	0.54066	1	0.47321	0.013	1	0.80426	0.76592	0.42505	1	1	0.01179	1	0.94927	0.02679	1	0.34829	0.07653	0.666	0.55315	0.42017	1	0.3674
Betong (BT)	0.00018	1	1	0.95597	0.57179	NA	NA	1	0.27956	0.67156	0.21868	0.00331	0.08899	1	1	0.06918	0.38368	0.01565	0.28095	0.00302	0.88933	0.05604	NA	0.14002	0.0071	1	0.05815	0.14381
Decoy	0.00954	0.33677	0.46742	0.15301	0.04743	0.58735	1	1	0.78725	0.42905	1	0.5554	0.1265	0.63632	1	1	0.32994	0.04771	1	0.06545	1	1	NA	0.02918	1	1	0.33349	0.06301
Fighting chicken	0.2033	0.31988	0.28433	0.02343	0.32474	0.39467	0.6413	0.00401	0.99278	0.22538	0.00296	0.39009	0.0893	0.37737	1	0.2247	0.02946	0.00607	0.67672	0.21846	0.71491	0.58543	0.12622	0.13364	0.00932	0.35088	0.72066	0.44277
Nin Kaset (white) (NK-W)	0.54238	0.27961	1	0.78407	0.20263	0.95468	0.57292	0.00095	1	0.29174	1	0.81426	0.80933	0.55801	0.3058	1	0.25741	0.16578	0.71993	0.66925	0.33271	1	1	0.18846	1	1	0.54024	0.85241
Nin Kaset (black) (NK-B)	0.75085	0.85353	1	0.96939	1	0.63479	0.65378	1	0.3211	1	1	0.89946	0.48563	0.11315	0.17442	1	0.00854	0.00116	0.56445	1	0.33517	1	0.52086	0.08589	0.65731	0.49306	0.48016	0.04556
Dong-Tao (DT)	0.61908	1	1	0.61186	0.11316	1	1	1	0.36525	0.61917	0.3339	0.69636	0.6262	0.11126	1	0.61968	0.79503	0.61891	0.61903	1	0.23496	1	0.33511	0.12772	1	1	1	0.30476
Sa Kaeo (G. g. gallus)	0.29935	0.15545	0.22449	0.06231	0.79619	0.7733	0.47693	0.00132	0.28674	0.21072	1	0.66173	0.0633	0.62023	1	0.19627	0.39863	0	0.49545	0.76717	0.56345	1	0.93996	0.00097	0.00098	0.20247	0.01198	0.00041
Chanthaburi (G. g. gallus)	0.43966	0.0238	0.12319	0.0297	0.46911	0.21493	0.69533	0.02206	0.1951	0.19614	0.80225	0.5233	0.19117	0.54064	0.42092	0.42144	0.1326	0.01066	0.0583	0.42869	0.71133	0.77849	0.2257	0.85185	0.00234	0.85415	0.03428	0.72009
Si Sa Ket (G. g. gallus)	0.74128	0.78944	0.82966	0.3824	0.4045	0.31512	0.45979	0	0.31532	1	0.00516	0.33297	0.5048	0.12347	1	0.1644	0.19756	0.00935	0.1	0.02971	0.28178	0.2981	0.37979	0.52832	0.89742	0.43993	0.1854	0.53682
Roi Et (G. g. gallus)	0.90172	0.00326	0.46342	0.65798	0.49977	0.41362	1	0.11637	0.29071	0.59626	0.27501	0.0001	0.01293	0.016	1	0.04593	0.47005	0.00288	0.0256	0.39377	0.80832	0.59672	0.05517	0.20704	0.73125	0.58957	0.53204	0.49517
Khok Mai Rua (G. g. gallus)	0.06547	0.01492	0.72871	0.00213	0.03637	0.12723	0.08989	0.06013	0.18769	0.00758	0.44247	0.00059	0.12673	0.14619	0.07275	0.00616	0.00157	0.03789	0.06082	0.54769	0.76605	0.02688	0.53399	0.0133	0.01107	0.00753	1	0.03826
Chaing Rai (G. g. gallus)	0.23592	0.63177	1	0.00074	0.1297	0.50611	0.01054	0.19976	0.57736	0.40835	1	1	0.3435	0.0277	0.16682	0.83396	0.56667	0.00913	0.17367	0.18106	1	0.17683	0.67515	0.24473	0.67866	0.60767	1	0.08125
Huai Sai (G. g. gallus)	0.65732	1	1	1	NA	0.46697	0.42907	NA	0.00989	1	NA	0.33027	0.31436	1	0.14236	0.47246	1	0.08473	0.31216	0.143	1	0.31186	0.42832	0.42768	0.08496	1	0.31344	1
Huai Sai (G. g. spadiceus)	0.14879	0.25402	0.14749	0.01232	0.04927	0.08212	0.23606	1	0.02597	0.1451	1	0.07983	0.41054	0.15081	0.84699	0.38184	3e-05	0.02148	0.21367	0.0019	0.00463	1	0.02494	0.3574	0.01446	0.04468	0.11338	0.02169
Khao Kho (G. g. spadiceus)	0.19663	0.00101	0.10995	0.041	0.37283	0.88332	0.78168	0.00433	0.76929	0.20956	0.34761	0.05594	0.25951	0.79162	1	0.45366	0.04369	0	0.1236	0.27078	0.39677	0.08674	0.40234	0.62492	0.00862	0.88648	0.00145	0.42937
Chaiyaphum (G. g. spadiceus)	0.1249	0	0.20641	0.01015	0.70128	0.26912	0.22931	0.06945	0.05169	0.79105	NA	0.46202	0.11483	0.70992	0.5629	0.29961	0.53944	0.00018	0.08258	0.22762	0.10451	0.88606	0.93974	0.34944	0.00686	2e-05	0.68849	0.68531
Petchaburi (G. g. spadiceus)	0.50559	0.13318	0.89865	0.01761	0.03074	0.42144	0.42507	0.29798	0.90992	0.69142	0.21335	0.18398	0.01229	0.83654	0.37075	0.13925	0.2089	0.00038	0.05394	0.02794	0.79974	0.76319	0.02656	0.43477	0.04109	0.25994	0.63688	0.0024
Huai Yang Pan (G. g. spadiceus)	0.4711	0.02411	0.34411	0.01758	0.16444	0.26924	0.63302	NA	0.38967	0.02592	1	0.11653	0.44269	0.73024	0.02477	0.58001	0.02224	0	0.09001	0.07916	0.11205	1	0.08211	0.87636	0.00889	0.09849	0.02685	0.80941
NA: Significance cannot be tested. Satistically significant values at p < 0.05 are shown in bold.

## Sheet: Table S6
Table S6 List of mtDNA D-loop sequences in GenBank used for constructing the maximum-likelihood and Bayesian phylogenetic trees.
Accession No.	Sequence name (haplotype) used in Supplementary Figs. S1 and S2	Reference
AB268517	A01	Oka et al. (2007)34
AB268521	A02	Oka et al. (2007)34
AB263972	A03	Wada et al. (2008) direct submission
D82921	A04	Fumihito et al. (1996)19
GU448571	A05	Miao et al. (2013)5
AF512222	A06	Liu et al. (2006)4
AM746037	A07	Muchadeyi et al. (2008)75
DQ462546	A08	Song & Jiang. (2006) direct submission
GU447419	A09	Miao et al. (2013)5
AF512237	A10	Liu et al. (2006)4
AF512143	A11	Liu et al. (2006)4
AF512098	A12	Liu et al. (2006)4
AF512096	A13	Liu et al. (2006)4
AF512077	A14	Liu et al. (2006)4
GU447344	A15	Miao et al. (2013)5
AF512232	A16	Liu et al. (2006)4
GU448030	A17	Miao et al. (2013)5
AF128341	A18	Fu et al. (1999) direct submission
AF512097	A19	Liu et al. (2006)4
AY465981	A20	Liu et al. (2003) direct submission
GU448902	A21	Miao et al. (2013)5
AY392248	A22	Liu et al. (2006)4
AY392301	A23	Liu et al. (2006)4
AY465960	A24	Liu et al. (2003) direct submission
GU447347	A25	Miao et al. (2013)5
AB098670	A26	Komiyama et al. (2003)30
AY645000	A27	Liu et al. (2006)4
AB114073	A28	Komiyama et al. (2004)76
AB114078	A29	Komiyama et al. (2004)76
AB114081	A30	Komiyama et al. (2004)76
AB114084	A31	Komiyama et al. (2004)76
AB114085	A32	Komiyama et al. (2004)76
AY465977	A33	Liu et al. (2003) direct submission
AY588608	A34	Qu et al. (2004) direct submission
AM746039	A35	Muchadeyi et al. (2008)75
AY588626	A36	Qu et al. (2004) direct submission
AY588624	A37	Qu et al. (2004) direct submission
GU448832	A38	Miao et al. (2013)5
GU447399	A39	Miao et al. (2013)5
GU447951	A40	Miao et al. (2013)5
GU448800	A41	Miao et al. (2013)5
GU448664	A42	Miao et al. (2013)5
GU447395	A43	Miao et al. (2013)5
GU448605	A44	Miao et al. (2013)5
GU447892	A45	Miao et al. (2013)5
GU447339	A46	Miao et al. (2013)5
GU448833	A47	Miao et al. (2013)5
GU447954	A48	Miao et al. (2013)5
GU448228	A50	Miao et al. (2013)5
DQ462562	A51	Song & Jiang (2006) direct submission
GU448992	A52	Miao et al. (2013)5
GU448334	A53	Miao et al. (2013)5
GU447829	A55	Miao et al. (2013)5
GU448307	A56	Miao et al. (2013)5
DQ462521	A57	Song & Jiang (2006) direct submission
DQ462548	A58	Song & Jiang (2006) direct submission
GU448621	A59	Miao et al. (2013)5
GU447332	A60	Miao et al. (2013)5
DQ462563	A61	Song & Jiang (2006) direct submission
DQ462553	A62	Song & Jiang (2006) direct submission
AF512061	A63	Liu et al. (2006)4
DQ462561	A64	Song & Jiang (2006) direct submission
EU847752	A65	Kanginakudru et al. (2008)20
GU448156	A66	Miao et al. (2013)5
GU448684	A67	Miao et al. (2013)5
GU447957	A68	Miao et al. (2013)5
HM462123	A71	Berthouly-Salazar et al. (2010)18
HM462124	A72	Berthouly-Salazar et al. (2010)18
HQ189525	A73	Arora et al. (2010) direct submission
AM746034	A74	Muchadeyi et al. (2008)75
AM746038	A75	Muchadeyi et al. (2008)75
GU448539	A77	Miao et al. (2013)5
GU448678	A78	Miao et al. (2013)5
GU447603	A79	Miao et al. (2013)5
HM462209	B01	Berthouly-Salazar et al. (2010)18
AF512326	B02	Liu et al. (2006)4
AF512309	B03	Liu et al. (2006)4
AF512245	B04	Liu et al. (2006)4
AF512089	B05	Liu et al. (2006)4
AF512085	B06	Liu et al. (2006)4
AF512299	B07	Liu et al. (2006)4
GU447890	B08	Miao et al. (2013)5
AF128335	B09	Fu et al. (1999) direct submission
AF512154	B10	Liu et al. (2006)4
GU448010	B11	Miao et al. (2013)5
AF128342	B12	Fu et al. (1999) direct submission
AF512221	B13	Liu et al. (2006)4
AY392361	B14	Liu et al. (2006)4
AY392229	B15	Liu et al. (2006)4
AB098665	B16	Komiyama et al. (2003)30
AY588635	B17	Qu et al. (2004) direct submission
AY465985	B18	Liu et al. (2003) direct submission
AY466000	B19	Liu et al. (2003) direct submission
AY588616	B20	Qu et al. (2004) direct submission
AY588629	B21	Qu et al. (2004) direct submission
AY588633	B22	Qu et al. (2004) direct submission
GU448064	B23	Miao et al. (2013)5
GU448009	B24	Miao et al. (2013)5
GU448567	B25	Miao et al. (2013)5
GU448782	B26	Miao et al. (2013)5
GU448502	B27	Miao et al. (2013)5
GU448261	B28	Miao et al. (2013)5
GU447414	B29	Miao et al. (2013)5
GU447564	B30	Miao et al. (2013)5
GU447475	B31	Miao et al. (2013)5
GU447907	B32	Miao et al. (2013)5
GU447660	B33	Miao et al. (2013)5
GU448192	B34	Miao et al. (2013)5
GU447429	B35	Miao et al. (2013)5
GU447443	B36	Miao et al. (2013)5
GU448581	B37	Miao et al. (2013)5
GU448227	B38	Miao et al. (2013)5
GU447949	B39	Miao et al. (2013)5
GU447888	B40	Miao et al. (2013)5
GU448134	B41	Miao et al. (2013)5
GU447608	B42	Miao et al. (2013)5
EU199937	B43	Silva et al. (2009)77
GU447707	B44	Miao et al. (2013)5
DQ462557	B45	Song & Jiang (2006) direct submission
DQ462570	B46	Song & Jiang (2006) direct submission
GU448253	B47	Miao et al. (2013)5
GU448640	B48	Miao et al. (2013)5
GU448624	B49	Miao et al. (2013)5
GU447573	B50	Miao et al. (2013)5
GU448623	B51	Miao et al. (2013)5
GU447571	B52	Miao et al. (2013)5
GU448651	B53	Miao et al. (2013)5
GU448722	B54	Miao et al. (2013)5
GU447570	B55	Miao et al. (2013)5
GU447825	B56	Miao et al. (2013)5
GU448029	B57	Miao et al. (2013)5
GU448925	B58	Miao et al. (2013)5
GU449044	B59	Miao et al. (2013)5
HM462168	B60	Berthouly-Salazar et al. (2010)18
HM462140	B61	Berthouly-Salazar et al. (2010)18
HM462143	B62	Berthouly-Salazar et al. (2010)18
HM462095	B63	Berthouly-Salazar et al. (2010)18
HM462085	B64	Berthouly-Salazar et al. (2010)18
GU448212	B67	Miao et al. (2013)5
GU447595	B68	Miao et al. (2013)5
GU447887	C01	Miao et al. (2013)5
DQ462532	C02	Song & Jiang (2006) direct submission
AF512255	C03	Liu et al. (2006)4
GU447591	C04	Miao et al. (2013)5
GU448028	C05	Miao et al. (2013)5
GU447346	C06	Miao et al. (2013)5
AB007745	C07	Miyake (2000) direct submission
AF512329	C08	Liu et al. (2006)4
GU448570	C09	Miao et al. (2013)5
AB098699	C10	Komiyama et al. (2003)30
AB098697	C11	Komiyama et al. (2003)30
AB098644	C12	Komiyama et al. (2003)30
AB098649	C13	Komiyama et al. (2003)30
AB098637	C14	Komiyama et al. (2003)30
AB098642	C15	Komiyama et al. (2003)30
AB098636	C16	Komiyama et al. (2003)30
AB098648	C17	Komiyama et al. (2003)30
AB114072	C18	Komiyama et al. (2004)76
AB114075	C19	Komiyama et al. (2004)76
GU447330	C20	Miao et al. (2013)5
GU447441	C21	Miao et al. (2013)5
GU448891	C22	Miao et al. (2013)5
GU447809	C23	Miao et al. (2013)5
GU447681	C24	Miao et al. (2013)5
GU448783	C25	Miao et al. (2013)5
GU447428	C26	Miao et al. (2013)5
GU448196	C27	Miao et al. (2013)5
GU447550	C28	Miao et al. (2013)5
GU448975	C29	Miao et al. (2013)5
GU448828	C30	Miao et al. (2013)5
GU448200	C31	Miao et al. (2013)5
GU448015	C32	Miao et al. (2013)5
AB268538	C33	Oka et al. (2007)34
GU448493	C34	Miao et al. (2013)5
GU448278	C35	Miao et al. (2013)5
GU448204	C36	Miao et al. (2013)5
AB263962	C37	Wada et al. (2008) direct submission
GU447590	C38	Miao et al. (2013)5
GU447762	C39	Miao et al. (2013)5
EU095094	C40	Mwacharo et al. (2011)78
AB263960	C41	Wada et al. (2008) direct submission
AY588636	C42	Qu et al. (2004) direct submission
AY644971	C43	Liu et al. (2006)4
GU448724	C44	Miao et al. (2013)5
EU847751	C45	Kanginakudru et al. (2008)20
EU847784	C46	Kanginakudru et al. (2008)20
EU847789	C47	Kanginakudru et al. (2008)20
EU847781	C48	Kanginakudru et al. (2008)20
EU847782	C49	Kanginakudru et al. (2008)20
EU847772	C50	Kanginakudru et al. (2008)20
EU847787	C51	Kanginakudru et al. (2008)20
EU847749	C52	Kanginakudru et al. (2008)20
EU847795	C53	Kanginakudru et al. (2008)20
EU847791	C54	Kanginakudru et al. (2008)20
EU847796	C55	Kanginakudru et al. (2008)20
EU847750	C56	Kanginakudru et al. (2008)20
EU847800	C57	Kanginakudru et al. (2008)20
GQ293096	C58	Ahmed et al. (2009) direct dubmission
HM462202	C60	Berthouly-Salazar et al. (2010)18
HM462206	C61	Berthouly-Salazar et al. (2010)18
HM462208	C62	Berthouly-Salazar et al. (2010)18
EU199944	D01	Silva et al. (2009)77
GU448859	D02	Miao et al. (2013)5
AB009441	D03	Miyake (2000) direct submission
AB007741	D04	Miyake (2000) direct submission
EU095053	D06	Mwacharo et al. (2011)78
AB009437	D07	Miyake (2000) direct submission
AF128317	D10	Fu et al. (1999) direct submission
AB009432	D11	Miyake (2000) direct submission
AY588625	D13	Qu et al. (2004) direct submission
AF512152	D15	Liu et al. (2006)4
AM746044	D18	Muchadeyi et al. (2008)75
EU199942	D19	Silva et al. (2009)77
AB268526	D21	Oka et al. (2007)34
AB268524	D22	Oka et al. (2007)34
AY704704	D25	Liu et al. (2006)4
AY588637	D26	Qu et al. (2004) direct submission
AM746027	D27	Muchadeyi et al. (2008)75
AB268527	D28	Oka et al. (2007)34
AM746030	D29	Muchadeyi et al. (2008)75
GU448726	D30	Miao et al. (2013)5
GU447616	D31	Miao et al. (2013)5
EU329410	D39	Eriksson et al. (2008)79
GU557143	D43	Arora et al. (2010) direct submission
GU557145	D44	Arora et al. (2010) direct submission
EU199943	D45	Silva et al. (2009)77
EU095034	D46	Mwacharo et al. (2011)78
AM746026	D47	Muchadeyi et al. (2008)75
EU095054	D48	Mwacharo et al. (2011)78
EU095045	D49	Mwacharo et al. (2011)78
EU095037	D50	Mwacharo et al. (2011)78
AM746025	D51	Muchadeyi et al. (2008)75
EU095082	D52	Mwacharo et al. (2011)78
EU095051	D53	Mwacharo et al. (2011)78
AM746042	E01	Muchadeyi et al. (2008)75
AF512301	E02	Liu et al. (2006)4
AM746041	E03	Muchadeyi et al. (2008)75
AM746054	E04	Muchadeyi et al. (2008)75
AM746049	E05	Muchadeyi et al. (2008)75
AM746047	E06	Muchadeyi et al. (2008)75
GU447973	E07	Miao et al. (2013)5
GU449095	E09	Miao et al. (2013)5
AY644973	E10	Liu et al. (2006)4
HQ189520	E106	Arora et al. (2010) direct submission
GU449083	E11	Miao et al. (2013)5
GU557144	E110	Arora et al. (2010) direct submission
HQ189522	E111	Arora et al. (2010) direct submission
HQ189521	E112	Arora et al. (2010) direct submission
GU557146	E113	Arora et al. (2010) direct submission
AM746055	E115	Muchadeyi et al. (2008)75
GU561992	E116	Pratap et al. (2010) direct submission
AM746048	E117	Muchadeyi et al. (2008)75
AM746052	E118	Muchadeyi et al. (2008)75
GU561993	E119	Pratap et al. (2010) direct submission
EU095125	E12	Mwacharo et al. (2011)78
EU199926	E120	Silva et al. (2009)77
AB263948	E127	Wada et al. (2008) direct submission
AM746029	E128	Muchadeyi et al. (2008)75
AM746043	E129	Muchadeyi et al. (2008)75
AY644967	E13	Liu et al. (2006)4
EU847815	E130	Kanginakudru et al. (2008)20
AM746045	E14	Muchadeyi et al. (2008)75
AY588630	E18	Qu et al. (2004) direct submission
GU447791	E19	Miao et al. (2013)5
EU847809	E20	Kanginakudru et al. (2008)20
GU448948	E21	Miao et al. (2013)5
GU448458	E22	Miao et al. (2013)5
GU448450	E24	Miao et al. (2013)5
GU448391	E25	Miao et al. (2013)5
GU448950	E26	Miao et al. (2013)5
GU448964	E27	Miao et al. (2013)5
GU448953	E28	Miao et al. (2013)5
GU448758	E29	Miao et al. (2013)5
GU447982	E30	Miao et al. (2013)5
DQ462533	E32	Song & Jiang (2006) direct submission
GU448648	E33	Miao et al. (2013)5
GU448468	E34	Miao et al. (2013)5
GU448601	E35	Miao et al. (2013)5
GU448952	E37	Miao et al. (2013)5
GU448414	E39	Miao et al. (2013)5
GU448364	E40	Miao et al. (2013)5
GU448409	E41	Miao et al. (2013)5
GU448766	E42	Miao et al. (2013)5
GU448389	E44	Miao et al. (2013)5
GQ258697	E45	Revay et al. (2010)80
GU448413	E46	Miao et al. (2013)5
GU447988	E47	Miao et al. (2013)5
AM746046	E48	Muchadeyi et al. (2008)75
GQ258691	E49	Revay et al. (2010)80
EU847811	E50	Kanginakudru et al. (2008)20
EF190837	E52	Gongora et al. (2008)81
EU199915	E54	Silva et al. (2009)77
EU199910	E55	Silva et al. (2009)77
EU199924	E56	Silva et al. (2009)77
EU199907	E57	Silva et al. (2009)77
EU199908	E58	Silva et al. (2009)77
EU199909	E59	Silva et al. (2009)77
EU199914	E60	Silva et al. (2009)77
EU199920	E61	Silva et al. (2009)77
EU199917	E62	Silva et al. (2009)77
EU199911	E63	Silva et al. (2009)77
EU199919	E64	Silva et al. (2009)77
EU199912	E65	Silva et al. (2009)77
EU095123	E66	Mwacharo et al. (2011)78
EU095043	E67	Mwacharo et al. (2011)78
EU095141	E68	Mwacharo et al. (2011)78
EU095122	E69	Mwacharo et al. (2011)78
EU095153	E70	Mwacharo et al. (2011)78
EU095059	E71	Mwacharo et al. (2011)78
EU095101	E72	Mwacharo et al. (2011)78
EU095036	E73	Mwacharo et al. (2011)78
EU095038	E74	Mwacharo et al. (2011)78
EU095159	E75	Mwacharo et al. (2011)78
EU095121	E76	Mwacharo et al. (2011)78
EU095163	E77	Mwacharo et al. (2011)78
EU095149	E78	Mwacharo et al. (2011)78
EU095169	E79	Mwacharo et al. (2011)78
AM886307	E80	Muchadeyi et al. (2008)75
GU447585	E82	Miao et al. (2013)5
AM746050	E89	Muchadeyi et al. (2008)75
AF512285	F01	Liu et al. (2006)4
GU447893	F02	Miao et al. (2013)5
AF512185	F03	Liu et al. (2006)4
AY392213	F04	Liu et al. (2006)4
AF512157	F06	Liu et al. (2006)4
AF512057	F07	Liu et al. (2006)4
D82907	F08	Fumihito et al. (1996)19
AB009443	F09	Miyake (2000) direct submission
AY392312	F10	Liu et al. (2006)4
AY392328	F11	Liu et al. (2006)4
AY392305	F12	Liu et al. (2006)4
AY392311	F13	Liu et al. (2006)4
AY392309	F14	Liu et al. (2006)4
AY392354	F15	Liu et al. (2006)4
AY392173	F16	Liu et al. (2006)4
AY392314	F17	Liu et al. (2006)4
GU447606	F18	Miao et al. (2013)5
GU448935	F19	Miao et al. (2013)5
GU447672	F20	Miao et al. (2013)5
GU447621	F21	Miao et al. (2013)5
GU447612	F22	Miao et al. (2013)5
AB098669	F23	Komiyama et al. (2003)30
GU447670	F24	Miao et al. (2013)5
GU448092	F25	Miao et al. (2013)5
GU448659	F26	Miao et al. (2013)5
GU447738	F27	Miao et al. (2013)5
GU447906	F28	Miao et al. (2013)5
GU447601	F29	Miao et al. (2013)5
HM462182	F30	Berthouly-Salazar et al. (2010)18
GU447638	F33	Miao et al. (2013)5
HM462142	F34	Berthouly-Salazar et al. (2010)18
AF512288	G01	Liu et al. (2006)4
AF512112	G02	Liu et al. (2006)4
AF512146	G03	Liu et al. (2006)4
AF512249	G04	Liu et al. (2006)4
AF512324	G05	Liu et al. (2006)4
AY392220	G07	Liu et al. (2006)4
AY392346	G08	Liu et al. (2006)4
AY392232	G09	Liu et al. (2006)4
AY392263	G10	Liu et al. (2006)4
AY392241	G11	Liu et al. (2006)4
AY392251	G12	Liu et al. (2006)4
AY392260	G13	Liu et al. (2006)4
AY392215	G14	Liu et al. (2006)4
AY392239	G15	Liu et al. (2006)4
AY392209	G16	Liu et al. (2006)4
AY392351	G17	Liu et al. (2006)4
AY392282	G18	Liu et al. (2006)4
AY392292	G19	Liu et al. (2006)4
AY392290	G20	Liu et al. (2006)4
GU448146	G21	Miao et al. (2013)5
AY392335	G22	Liu et al. (2006)4
GU448144	G23	Miao et al. (2013)5
AY465997	G24	Liu et al. (2003) direct submission
GU447577	G25	Miao et al. (2013)5
GU448101	G26	Miao et al. (2013)5
GU447732	G27	Miao et al. (2013)5
GU448341	G28	Miao et al. (2013)5
GU447683	G29	Miao et al. (2013)5
GU448340	G30	Miao et al. (2013)5
GU448338	G31	Miao et al. (2013)5
GU448294	G32	Miao et al. (2013)5
GU448290	G33	Miao et al. (2013)5
GU448893	G34	Miao et al. (2013)5
EU199927	G35	Silva et al. (2009)77
EU199929	G36	Silva et al. (2009)77
EU199934	G37	Silva et al. (2009)77
EU199933	G38	Silva et al. (2009)77
EU199930	G39	Silva et al. (2009)77
EU199932	G40	Silva et al. (2009)77
EU199935	G41	Silva et al. (2009)77
GU448160	G42	Miao et al. (2013)5
GU447822	G43	Miao et al. (2013)5
GU447861	G44	Miao et al. (2013)5
GU447864	G45	Miao et al. (2013)5
GU448139	G46	Miao et al. (2013)5
HM462175	G49	Berthouly-Salazar et al. (2010)18
AY392185	H01	Liu et al. (2006)4
GU447859	H02	Miao et al. (2013)5
AY392176	H03	Liu et al. (2006)4
AB098646	H04	Komiyama et al. (2003)30
AB098639	H05	Komiyama et al. (2003)30
AB098662	H06	Komiyama et al. (2003)30
AB098638	H07	Komiyama et al. (2003)30
AB009434	J01	Miyake (2000) direct submission
AB007756	J02	Miyake (2000) direct submission
AB009449	J03	Miyake (2000) direct submission
AB268545	J04	Oka et al. (2007)34
AB009439	K01	Miyake (2000) direct submission
AB007720	K02	Miyake (2000) direct submission
AB009440	K03	Miyake (2000) direct submission
GU448374	I01	Miao et al. (2013)5
GU448422	I02	Miao et al. (2013)5
GU448466	I03	Miao et al. (2013)5
GU448603	W	Miao et al. (2013)5
GU447597	X	Miao et al. (2013)5
GU447596	Y	Miao et al. (2013)5
GU447598	Y	Miao et al. (2013)5
GU447643	Z01	Miao et al. (2013)5
GU447644	Z02	Miao et al. (2013)5
AP003324	AP003324	Nishibori et al. (2005)40
NC_007238	NC_007238	Nishibori et al. (2005)40
LC146470	LC146470	Osman & Nishibori (2014)21
AB829474	AB829474	Osman et al. (2016)41
KY039406	KY039406	Herrera et al. (2016) direct submittion
KY039428	KY039428	Herrera et al. (2016) direct submittion
KY308160	KY308160	Gao et al. (2017)42
KY091868	KY091868	Zhang et al. (2018)43
MK085037	MK085037	Godinez et al. (2019)22
MK085049	MK085049	Godinez et al. (2019)22
LC147037	LC147037	Islam et al. (2019)44
LC147048	LC147048	Islam et al. (2019)44
LC147050	LC147050	Islam et al. (2019)44
KY264727	KY264727	Malvika et al. (2019)46
MH094600	MH094600	Nisar et al. (2019)45
MH094607	MH094607	Nisar et al. (2019)45
MN013407	MN013407	Peng et al. (2019) direct submittion
MH879470	MH879470	Yan et al. (2019)47
MK163561	MK163561	Kong et al. (2020)48
MK163563	MK163563	Kong et al. (2020)48
MK163564	MK163564	Kong et al. (2020)48
MK163565	MK163565	Kong et al. (2020)48
Note: Sequence names from A01 to Z02 were named in Miao et al.5

## Sheet: Table S7
Table S7 List of mtDNA D-loop sequences in the GenBank used for the network analysis of red junglefowl.
Accession No.	Species	Reference	Region	Country	Haplogroup†
AF512151	G. gallus	Liu et al. (2006)4	East Asia	China	A
GU447615	G. gallus	Miao et al. (2013)5	East Asia	China	A
GU448604	G. gallus	Miao et al. (2013)5	East Asia	China	A
EU847752	G. g. murghi	Kanginakudru et al. (2008)20	South Asia	India	A
AF512182	G. g. spadiceus	Liu et al. (2006)4	Southeast Asia	Myanmar	A
HM462194	G. gallus	Berthouly-Salazar et al. (2010)18	Southeast Asia	Thailand	A
HM462195	G. gallus	Berthouly-Salazar et al. (2010)18	Southeast Asia	Thailand	A
HM462196	G. g. spadiceus	Berthouly-Salazar et al. (2010)18	Southeast Asia	Thailand	A
HM462197	G. g. spadiceus	Berthouly-Salazar et al. (2010)18	Southeast Asia	Thailand	A
HM462198	G. g. spadiceus	Berthouly-Salazar et al. (2010)18	Southeast Asia	Thailand	A
HM462199	G. g. spadiceus	Berthouly-Salazar et al. (2010)18	Southeast Asia	Thailand	A
HM462200	G. g. spadiceus	Berthouly-Salazar et al. (2010)18	Southeast Asia	Thailand	A
HM462201	G. g. spadiceus	Berthouly-Salazar et al. (2010)18	Southeast Asia	Thailand	A
AF512154	G. g. spadiceus	Liu et al. (2006)4	East Asia	China	B
AF512155	G. g. spadiceus	Liu et al. (2006)4	East Asia	China	B
AF512159	G. g. spadiceus	Liu et al. (2006)4	East Asia	China	B
AF512162	G. g. spadiceus	Liu et al. (2006)4	East Asia	China	B
AF512164	G. g. spadiceus	Liu et al. (2006)4	East Asia	China	B
AF512167	G. g. spadiceus	Liu et al. (2006)4	East Asia	China	B
AF512169	G. g. spadiceus	Liu et al. (2006)4	East Asia	China	B
AF512170	G. g. spadiceus	Liu et al. (2006)4	East Asia	China	B
AF512172	G. g. spadiceus	Liu et al. (2006)4	East Asia	China	B
AF512173	G. g. spadiceus	Liu et al. (2006)4	East Asia	China	B
AF512174	G. g. spadiceus	Liu et al. (2006)4	East Asia	China	B
AF512175	G. g. spadiceus	Liu et al. (2006)4	East Asia	China	B
AF512176	G. g. spadiceus	Liu et al. (2006)4	East Asia	China	B
AF512179	G. g. spadiceus	Liu et al. (2006)4	East Asia	China	B
GU447627	G. gallus	Miao et al. (2013)5	East Asia	China	B
GU447633	G. gallus	Miao et al. (2013)5	East Asia	China	B
GU448496	G. gallus	Miao et al. (2013)5	East Asia	China	B
GU448925	G. gallus	Miao et al. (2013)5	East Asia	China	B
GU447582	G. gallus	Miao et al. (2013)5	South Asia	India	B
AB009442	G. g. spadiceus	Miyake (2000) direct submission	Southeast Asia	Laos	B
AF512180	G. g. spadiceus	Liu et al. (2006)4	Southeast Asia	Myanmar	B
AF512181	G. g. spadiceus	Liu et al. (2006)4	Southeast Asia	Myanmar	B
AF512184	G. g. spadiceus	Liu et al. (2006)4	Southeast Asia	Myanmar	B
AF512188	G. g. spadiceus	Liu et al. (2006)4	Southeast Asia	Myanmar	B
AP003321	G. g. spadiceus	Nishibori et al. (2005)40	Southeast Asia	Vientiane	B
HM462209	G. gallus	Berthouly-Salazar et al. (2010)18	Southeast Asia	Thailand	B
HM462210	G. gallus	Berthouly-Salazar et al. (2010)18	Southeast Asia	Thailand	B
HM462211	G. gallus	Berthouly-Salazar et al. (2010)18	Southeast Asia	Thailand	B
HM462212	G. gallus	Berthouly-Salazar et al. (2010)18	Southeast Asia	Thailand	B
HM462213	G. gallus	Berthouly-Salazar et al. (2010)18	Southeast Asia	Thailand	B
HM462214	G. gallus	Berthouly-Salazar et al. (2010)18	Southeast Asia	Thailand	B
HM462215	G. gallus	Berthouly-Salazar et al. (2010)18	Southeast Asia	Thailand	B
HM462216	G. gallus	Berthouly-Salazar et al. (2010)18	Southeast Asia	Thailand	B
HM462217	G. gallus	Berthouly-Salazar et al. (2010)18	Southeast Asia	Thailand	B
D82901	G. g. gallus	Fumihito et al. (1996)19	Southeast Asia	Thailand	C
AF512158	G. g. spadiceus	Liu et al. (2006)4	East Asia	China	C
AF512160	G. g. spadiceus	Liu et al. (2006)4	East Asia	China	C
AF512165	G. g. spadiceus	Liu et al. (2006)4	East Asia	China	C
AF512166	G. g. spadiceus	Liu et al. (2006)4	East Asia	China	C
AF512168	G. g. spadiceus	Liu et al. (2006)4	East Asia	China	C
AF512171	G. g. spadiceus	Liu et al. (2006)4	East Asia	China	C
AF512177	G. g. spadiceus	Liu et al. (2006)4	East Asia	China	C
AF512178	G. g. spadiceus	Liu et al. (2006)4	East Asia	China	C
GU447630	G. gallus	Miao et al. (2013)5	East Asia	China	C
GU447631	G. gallus	Miao et al. (2013)5	East Asia	China	C
GU447632	G. gallus	Miao et al. (2013)5	East Asia	China	C
GU447634	G. gallus	Miao et al. (2013)5	East Asia	China	C
GU447635	G. gallus	Miao et al. (2013)5	East Asia	China	C
GU448495	G. gallus	Miao et al. (2013)5	East Asia	China	C
GU448653	G. gallus	Miao et al. (2013)5	East Asia	China	C
EU847749	G. g. murghi	Kanginakudru et al. (2008)20	South Asia	India	C
EU847750	G. g. murghi	Kanginakudru et al. (2008)20	South Asia	India	C
EU847751	G. g. murghi	Kanginakudru et al. (2008)20	South Asia	India	C
EU847772	G. g. murghi	Kanginakudru et al. (2008)20	South Asia	India	C
EU847781	G. g. murghi	Kanginakudru et al. (2008)20	South Asia	India	C
EU847782	G. g. murghi	Kanginakudru et al. (2008)20	South Asia	India	C
EU847784	G. g. murghi	Kanginakudru et al. (2008)20	South Asia	India	C
EU847785	G. g. murghi	Kanginakudru et al. (2008)20	South Asia	India	C
EU847786	G. g. murghi	Kanginakudru et al. (2008)20	South Asia	India	C
EU847787	G. g. murghi	Kanginakudru et al. (2008)20	South Asia	India	C
EU847788	G. g. murghi	Kanginakudru et al. (2008)20	South Asia	India	C
EU847789	G. g. murghi	Kanginakudru et al. (2008)20	South Asia	India	C
EU847790	G. g. murghi	Kanginakudru et al. (2008)20	South Asia	India	C
EU847791	G. g. murghi	Kanginakudru et al. (2008)20	South Asia	India	C
EU847795	G. g. murghi	Kanginakudru et al. (2008)20	South Asia	India	C
EU847796	G. g. murghi	Kanginakudru et al. (2008)20	South Asia	India	C
EU847798	G. g. murghi	Kanginakudru et al. (2008)20	South Asia	India	C
EU847799	G. g. murghi	Kanginakudru et al. (2008)20	South Asia	India	C
EU847800	G. g. murghi	Kanginakudru et al. (2008)20	South Asia	India	C
GQ293096	G. g. murghi	Ahmed et al. (2009) direct submission	South Asia	India	C
GU447583	G. gallus	Miao et al. (2013)5	South Asia	India	C
GU447584	G. gallus	Miao et al. (2013)5	South Asia	India	C
AF512183	G. g. spadiceus	Liu et al. (2006)4	Southeast Asia	Myanmar	C
AF512187	G. g. spadiceus	Liu et al. (2006)4	Southeast Asia	Myanmar	C
GU448494	G. gallus	Miao et al. (2013)5	Southeast Asia	Myanmar	C
HM462202	G. g. spadiceus	Berthouly-Salazar et al. (2010)18	Southeast Asia	Thailand	C
HM462203	G. g. spadiceus	Berthouly-Salazar et al. (2010)18	Southeast Asia	Thailand	C
HM462204	G. g. spadiceus	Berthouly-Salazar et al. (2010)18	Southeast Asia	Thailand	C
HM462205	G. g. spadiceus	Berthouly-Salazar et al. (2010)18	Southeast Asia	Thailand	C
HM462206	G. g. spadiceus	Berthouly-Salazar et al. (2010)18	Southeast Asia	Thailand	C
HM462207	G. g. spadiceus	Berthouly-Salazar et al. (2010)18	Southeast Asia	Thailand	C
HM462208	G. gallus	Berthouly-Salazar et al. (2010)18	Southeast Asia	Thailand	C
AF512152	G. gallus	Liu et al. (2006)4	East Asia	China	D
AF512156	G. g. spadiceus	Liu et al. (2006)4	East Asia	China	D
GU447616	G. gallus	Miao et al. (2013)5	East Asia	China	D
GU447940	G. gallus	Miao et al. (2013)5	East Asia	China	D
GU447941	G. gallus	Miao et al. (2013)5	East Asia	China	D
GU448928	G. gallus	Miao et al. (2013)5	East Asia	China	D
AB009432	G. g. gallus	Miyake (2000) direct submission	Southeast Asia	Thailand	D
AB009433	G. g. gallus	Miyake (2000) direct submission	Southeast Asia	Philippine	D
AB009436	G. g. gallus	Miyake (2000) direct submission	Southeast Asia	Indonesia	D
AB009437	G. g. gallus	Miyake (2000) direct submission	Southeast Asia	Indonesia	D
AB009438	G. g. gallus	Miyake (2000) direct submission	Southeast Asia	Indonesia	D
AB009441	G. g. gallus	Miyake (2000) direct submission	Southeast Asia	Thailand	D
AP003322	G. g. gallus	Nishibori et al. (2005)40	Southeast Asia	Philippine	D
AP003323	G. g. bankiva	Nishibori et al. (2005)40	Southeast Asia	Indonesia	D
D82900	G. g. gallus	Fumihito et al. (1996)19	Southeast Asia	Thailand	D
EU847745	G. g. murghi	Kanginakudru et al. (2008)20	South Asia	India	divergent
EU847746	G. g. murghi	Kanginakudru et al. (2008)20	South Asia	India	divergent
EU847747	G. g. murghi	Kanginakudru et al. (2008)20	South Asia	India	divergent
EU847748	G. g. murghi	Kanginakudru et al. (2008)20	South Asia	India	divergent
EU847754	G. g. murghi	Kanginakudru et al. (2008)20	South Asia	India	divergent
EU847755	G. g. murghi	Kanginakudru et al. (2008)20	South Asia	India	divergent
EU847756	G. g. murghi	Kanginakudru et al. (2008)20	South Asia	India	divergent
EU847757	G. g. murghi	Kanginakudru et al. (2008)20	South Asia	India	divergent
EU847771	G. g. murghi	Kanginakudru et al. (2008)20	South Asia	India	divergent
EU847773	G. g. murghi	Kanginakudru et al. (2008)20	South Asia	India	divergent
EU847774	G. g. murghi	Kanginakudru et al. (2008)20	South Asia	India	divergent
EU847775	G. g. murghi	Kanginakudru et al. (2008)20	South Asia	India	divergent
EU847776	G. g. murghi	Kanginakudru et al. (2008)20	South Asia	India	divergent
EU847777	G. g. murghi	Kanginakudru et al. (2008)20	South Asia	India	divergent
EU847778	G. g. murghi	Kanginakudru et al. (2008)20	South Asia	India	divergent
EU847779	G. g. murghi	Kanginakudru et al. (2008)20	South Asia	India	divergent
EU847780	G. g. murghi	Kanginakudru et al. (2008)20	South Asia	India	divergent
EU847783	G. g. murghi	Kanginakudru et al. (2008)20	South Asia	India	divergent
EU847792	G. g. murghi	Kanginakudru et al. (2008)20	South Asia	India	divergent
EU847793	G. g. murghi	Kanginakudru et al. (2008)20	South Asia	India	divergent
EU847794	G. g. murghi	Kanginakudru et al. (2008)20	South Asia	India	divergent
EU847797	G. g. murghi	Kanginakudru et al. (2008)20	South Asia	India	divergent
AB007718	G. g. bankiva	Miyake (2000) direct submission	Southeast Asia	Indonesia	K
AB009430	G. g. bankiva	Miyake (2000) direct submission	Southeast Asia	Indonesia	K
AB009431	G. g. bankiva	Miyake (2000) direct submission	Southeast Asia	Indonesia	K
D82897	G. g. bankiva	Fumihito et al. (1996)19	Southeast Asia	Indonesia	divergent
D82898	G. g. bankiva	Fumihito et al. (1996)19	Southeast Asia	Indonesia	divergent
D82899	G. g. bankiva	Fumihito et al. (1996)19	Southeast Asia	Indonesia	divergent
GU447581	G. gallus	Miao et al. (2013)5	South Asia	India	E
GU447587	G. gallus	Miao et al. (2013)5	South Asia	India	E
GU447589	G. gallus	Miao et al. (2013)5	South Asia	India	E
GU448666	G. gallus	Miao et al. (2013)5	East Asia	China	E
GU447585	G. gallus	Miao et al. (2013)5	South Asia	India	E
GU447586	G. gallus	Miao et al. (2013)5	South Asia	India	E
GU447588	G. gallus	Miao et al. (2013)5	South Asia	India	E
AF512153	G. gallus	Liu et al. (2006)4	East Asia	China	F
AF512157	G. g. spadiceus	Liu et al. (2006)4	East Asia	China	F
AF512161	G. g. spadiceus	Liu et al. (2006)4	East Asia	China	F
AF512163	G. g. spadiceus	Liu et al. (2006)4	East Asia	China	F
GU447612	G. gallus	Miao et al. (2013)5	East Asia	China	F
GU447613	G. gallus	Miao et al. (2013)5	East Asia	China	F
GU447620	G. gallus	Miao et al. (2013)5	East Asia	China	F
GU447621	G. gallus	Miao et al. (2013)5	East Asia	China	F
GU447622	G. gallus	Miao et al. (2013)5	East Asia	China	F
GU447624	G. gallus	Miao et al. (2013)5	East Asia	China	F
GU447628	G. gallus	Miao et al. (2013)5	East Asia	China	F
GU447629	G. gallus	Miao et al. (2013)5	East Asia	China	F
GU448497	G. gallus	Miao et al. (2013)5	East Asia	China	F
GU448498	G. gallus	Miao et al. (2013)5	East Asia	China	F
GU448652	G. gallus	Miao et al. (2013)5	East Asia	China	F
GU448923	G. gallus	Miao et al. (2013)5	East Asia	China	F
GU448926	G. gallus	Miao et al. (2013)5	East Asia	China	F
AB009443	G. g. spadiceus	Miyake (2000) direct submission	Southeast Asia	Thailand	F
AF512185	G. g. spadiceus	Liu et al. (2006)4	Southeast Asia	Myanmar	F
AF512186	G. g. spadiceus	Liu et al. (2006)4	Southeast Asia	Myanmar	F
D82906	G. g. spadiceus	Fumihito et al. (1996)19	Southeast Asia	Thailand	F
D82907	G. g. spadiceus	Fumihito et al. (1996)19	Southeast Asia	Thailand	F
D82908	G. g. spadiceus	Fumihito et al. (1996)19	Southeast Asia	Thailand	F
GU448499	G. gallus	Miao et al. (2013)5	Southeast Asia	Myanmar	F
GU447617	G. gallus	Miao et al. (2013)5	East Asia	China	G
GU448930	G. gallus	Miao et al. (2013)5	East Asia	China	G
AB009434	G. g. gallus	Miyake (2000) direct submission	Southeast Asia	Vietnam	J
AB007720	G. g. gallus	Miyake (2000) direct submission	Southeast Asia	Indonesia	K
AB009439	G. g. gallus	Miyake (2000) direct submission	Southeast Asia	Indonesia	unclassified
AB009440	G. g. gallus	Miyake (2000) direct submission	Southeast Asia	Indonesia	unclassified
D82903	G. g. gallus	Fumihito et al. (1996)19	Southeast Asia	Indonesia	unclassified
D82904	G. g. gallus	Fumihito et al. (1996)19	Southeast Asia	Indonesia	unclassified
D82905	G. g. gallus	Fumihito et al. (1996)19	Southeast Asia	Indonesia	unclassified
EU847753	G. g. murghi	Kanginakudru et al. (2008)20	South Asia	India	unclassified
EU847762	G. g. murghi	Kanginakudru et al. (2008)20	South Asia	India	unclassified
EU847764	G. g. murghi	Kanginakudru et al. (2008)20	South Asia	India	unclassified
EU847765	G. g. murghi	Kanginakudru et al. (2008)20	South Asia	India	unclassified
EU847769	G. g. murghi	Kanginakudru et al. (2008)20	South Asia	India	unclassified
EU847770	G. g. murghi	Kanginakudru et al. (2008)20	South Asia	India	unclassified
AB009435	G. g. gallus	Miyake (2000) direct submission	Southeast Asia	Vietnam	unclassified
HM462188	G. gallus	Berthouly-Salazar et al. (2010)18	Southeast Asia	Vietnam	unclassified
HM462189	G. gallus	Berthouly-Salazar et al. (2010)18	Southeast Asia	Vietnam	unclassified
HM462190	G. gallus	Berthouly-Salazar et al. (2010)18	Southeast Asia	Vietnam	unclassified
HM462191	G. gallus	Berthouly-Salazar et al. (2010)18	Southeast Asia	Vietnam	unclassified
HM462193	G. gallus	Berthouly-Salazar et al. (2010)18	Southeast Asia	Vietnam	unclassified
GU448603	G. gallus	Miao et al. (2013)5	East Asia	China	W
GU447597	G. gallus	Miao et al. (2013)5	East Asia	China	X
GU447596	G. gallus	Miao et al. (2013)5	East Asia	China	Y
GU447598	G. gallus	Miao et al. (2013)5	East Asia	China	Y
GU447643	G. gallus	Miao et al. (2013)5	East Asia	China	Z
GU447644	G. gallus	Miao et al. (2013)5	East Asia	China	Z
GU449024	G. gallus	Miao et al. (2013)5	East Asia	China	Z
MK085033	G. g. gallus	Godinez et al. (2019)22	Southeast Asia	Philippines	D
MK085034	G. g. gallus	Godinez et al. (2019)22	Southeast Asia	Philippines	D
MK085035	G. g. gallus	Godinez et al. (2019)22	Southeast Asia	Philippines	D
MK085036	G. g. gallus	Godinez et al. (2019)22	Southeast Asia	Philippines	D
MK085037	G. g. gallus	Godinez et al. (2019)22	Southeast Asia	Philippines	D
LC146465	G. gallus	Osman & Nishibori (2014)21	Southeast Asia	Cambodia	C
LC146464	G. gallus	Osman & Nishibori (2014)21	Southeast Asia	Cambodia	C
LC146463	G. gallus	Osman & Nishibori (2014)21	Southeast Asia	Cambodia	D
LC146462	G. gallus	Osman & Nishibori (2014)21	Southeast Asia	Cambodia	C
LC146461	G. gallus	Osman & Nishibori (2014)21	Southeast Asia	Cambodia	C
LC146460	G. gallus	Osman & Nishibori (2014)21	Southeast Asia	Cambodia	D
LC146459	G. gallus	Osman & Nishibori (2014)21	Southeast Asia	Cambodia	C
LC146458	G. gallus	Osman & Nishibori (2014)21	Southeast Asia	Cambodia	F
LC146457	G. gallus	Osman & Nishibori (2014)21	Southeast Asia	Cambodia	J
LC146456	G. gallus	Osman & Nishibori (2014)21	Southeast Asia	Cambodia	F
LC146455	G. gallus	Osman & Nishibori (2014)21	Southeast Asia	Cambodia	F
LC146454	G. gallus	Osman & Nishibori (2014)21	Southeast Asia	Cambodia	F
LC146453	G. gallus	Osman & Nishibori (2014)21	Southeast Asia	Cambodia	F
LC146452	G. gallus	Osman & Nishibori (2014)21	Southeast Asia	Cambodia	F
LC146451	G. gallus	Osman & Nishibori (2014)21	Southeast Asia	Cambodia	F
LC146450	G. gallus	Osman & Nishibori (2014)21	Southeast Asia	Cambodia	B
LC146449	G. gallus	Osman & Nishibori (2014)21	Southeast Asia	Cambodia	F
LC146448	G. gallus	Osman & Nishibori (2014)21	Southeast Asia	Cambodia	D
MG605671	G. gallus	Suwannapoom et al. (2018)82	Southeast Asia	Thailand	D
†: Haplogroups that were named in Liu et al.4 and Miao et al.5
